# Supplementary material for: The effect of animated Sci-Fi characters’ racial presentation on narrative engagement, wishful identification, and physical activity intention among children
Source: J Commun. 2023 Oct 25;74(2):160–72. doi: 10.1093/joc/jqad030 (PMC11001265; doi:10.1093/joc/jqad030)
Supplement: jqad030_Supplementary_Data [file jqad030_supplementary_data.zip]

Archive with 4 entries (4 files):
- Supplementary Figure 1.png
- Supplementary Figure 2.png
- Supplementary Figure 3.png
- Supplementary Table 1.docx
